# Supplementary material for: Epidemiology of combined clavicle and rib fractures: a systematic review
Source: Eur J Trauma Emerg Surg. 2021 Jun 1;48(5):3513–20. doi: 10.1007/s00068-021-01701-4 (PMC9532289; doi:10.1007/s00068-021-01701-4)
Supplement: Supplementary file 2 — Supplementary file2 (XLSX 14 KB) [file 68_2021_1701_MOESM2_ESM.xlsx]

## Sheet: 1. Incidence
Studies on patients with clavicle and rib fractures	Lin 2016	Horst 2015	Van Laarhoven 2016	Hashemzade 2018	Schulz-Drost 2016
Criteria
A Clearly stated aim	2	2	2	2	2
Inclusion of consecutive patients	2	2	2	1	2
Prospective collection of data	0	0	0	1	0
Endpoints appropriate to the aim of the study	2	2	2	2	2
Unbiased assessment of the study endpoint	1	1	1	1	1
Follow-up period appropriate to the aim of the study	2	2	2	2	2
Loss to follow-up less than 5%	2	0	2	0	0
Prospective calculation of the study size	0	0	0	0	0
An adequate control group	n/a	2	2	2	2
Contemporary groups	n/a	2	2	2	2
Baseline equivalence of groups	n/a	2	2	2	2
Adequate statistical analyses	n/a	2	2	2	2
Total quality score MINORS	11	17	19	17	17
												Range
						Mean	SD	Median	IQR1	IQR3	IQR	Min	Max
Comparative		17	19	17	17	17.5	1	17	17	18.5	1.5	17	19
Non-comparative	11					11	n/a	11	n/a	n/a	n/a	11	11
Total	11	17	19	17	17	16.2	3.03315	17	14	18	4	11	19

## Sheet: 2. Treatment
Studies on patients with clavicle and rib fractures	Langenbach 2017	Solberg 2009
Criteria
A Clearly stated aim	2	2
Inclusion of consecutive patients	2	2
Prospective collection of data	2	0
Endpoints appropriate to the aim of the study	2	2
Unbiased assessment of the study endpoint	1	1
Follow-up period appropriate to the aim of the study	2	2
Loss to follow-up less than 5%	2	1
Prospective calculation of the study size	0	0
An adequate control group	n/a	2
Contemporary groups	n/a	2
Baseline equivalence of groups	n/a	2
Adequate statistical analyses	n/a	2
Total quality score MINORS	13	18
									Range
			Mean	SD	Median	IQR1	IQR3	IQR	Min	Max
Comparative		18	18	n/a	18				18	18
Non-comparative	13		13		13				13	13
Total	13	18	15.5	3.53553	15.5				13	18
